# Supplementary material for: Using Machine Learning Methods to Study Colorectal Cancer Tumor Micro-Environment and Its Biomarkers
Source: Int J Mol Sci. 2023 Jul 6;24(13):11133. doi: 10.3390/ijms241311133 (PMC10342679; doi:10.3390/ijms241311133)
Supplement: Supplementary file 1 [file ijms-24-11133-s001.zip]

Archive with 1 entries (1 files):
- ijms-2465990-supplementary.pdf
